# Supplementary material for: Effects of moderate drought extension on bacterial network structure in the rhizosphere soil of Leymus chinensis in semi-arid grasslands
Source: Front Microbiol. 2023 Aug 10;14:1217557. doi: 10.3389/fmicb.2023.1217557 (PMC10448527; doi:10.3389/fmicb.2023.1217557)
Supplement: Supplementary file 1 [file Table_1.xlsx]

## Sheet: Sheet2
Table S4. The keystone taxonomic composition in different rhizosphere soil of Leymus chinensis at different length of the dry intervals.
day	key	p__Acidobacteriota	p__Actinobacteriota	p__Armatimonadota	p__Bacteroidota	p__Bdellovibrionota	p__Chloroflexi	p__Cyanobacteria	p__Dadabacteria	p__Deinococcota	p__Desulfobacterota	p__Entotheonellaeota	p__Fibrobacterota	p__Firmicutes	p__Fusobacteriota	p__GAL15	p__Gemmatimonadota	p__Halanaerobiaeota	p__Latescibacterota	p__Methylomirabilota	p__Myxococcota	p__NB1-j	p__Nitrospirota	p__Patescibacteria	p__Planctomycetota	p__Proteobacteria	p__RCP2-54	p__Sumerlaeota	p__unclassified_k__norank_d__Bacteria	p__Verrucomicrobiota	p__WPS-2	p__WS2	总计
D6		392	521	12	78	9	311	32	3	1	5	9		148	1	5	140	1	14	29	84	4	17	22	11	292	3	1	31	22	4	1	2203
	connectors	3	4		1		6	1				1		2			2		1	1	1			1		2			1				27
	Module hubs	7	19		1		6							4			2				1		1	2		7				1			51
	peripheral	382	498	12	76	9	299	31	3	1	5	8		142	1	5	136	1	13	28	82	4	16	19	11	283	3	1	30	21	4	1	2125
D9		388	517	12	82	8	313	36	2	1	5	9	1	165		5	144	1	15	29	83	4	18	21	12	303	3	1	30	20	4	1	2233
	connectors	12	27	1	2		7							5			4		1		2		2	2		14	1		1				81
	Module hubs	12	10		2		7	1						5			2							1		7			1				48
	peripheral	364	480	11	78	8	299	35	2	1	5	9	1	155		5	138	1	14	29	81	4	16	18	12	282	2	1	28	20	4	1	2104
D12		385	525	12	83	8	317	38	4	1	5	8	1	158		5	144	1	15	29	86	4	16	21	13	303	3	1	30	23	5	1	2245
	connectors	16	28		2	1	16	2			1			7			6		1	1	2	1				12			3	1			100
	Module hubs	11	7		1		5					2		2						1			1	1		5	1						37
	peripheral	358	490	12	80	7	296	36	4	1	4	6	1	149		5	138	1	14	27	84	3	15	20	13	286	2	1	27	22	5	1	2108
D15		384	509	9	77	8	317	38	3	1	5	8	1	154	1	5	140	1	13	29	86	4	15	19	13	307	3		28	22	5	1	2206
	connectors	20	22		1		6	4		1	1			3			4				3		1	1		14			3				84
	Module hubs	6	12		1		5	1						3			5			1				1		5							40
	peripheral	358	475	9	75	8	306	33	3		4	8	1	148	1	5	131	1	13	28	83	4	14	17	13	288	3		25	22	5	1	2082
D18		389	518	10	82	8	317	36	3	1	5	8		160		5	144	1	14	30	88	4	16	19	13	300	3	1	29	21	5	1	2231
	connectors	10	14		3		10	3			1			5			4			1	1	1			1	8	1		1				64
	Module hubs	6	14		1	1	4	1						5			2			2						11			1				48
	peripheral	373	490	10	78	7	303	32	3	1	4	8		150		5	138	1	14	27	87	3	16	19	12	281	2	1	27	21	5	1	2119
总计		1938	2590	55	402	41	1575	180	15	5	25	42	3	785	2	25	712	5	71	146	427	20	82	102	62	1505	15	4	148	108	23	5	11118
